# Supplementary material for: Factors Influencing Second and Third Dose Observance during Seasonal Malaria Chemoprevention (SMC): A Quantitative Study in Burkina Faso, Mali and Niger
Source: Trop Med Infect Dis. 2022 Aug 29;7(9):214. doi: 10.3390/tropicalmed7090214 (PMC9503675; doi:10.3390/tropicalmed7090214)
Supplement: Supplementary file 1 [file tropicalmed-07-00214-s001.zip]

Archive with 4 entries (4 files):
- S1_Geographic representation of study area in Burkina Faso.pdf
- S2-Geographic representation of study area in Mali.pdf
- S3_Geographic representation of study area in Niger.pdf
- S4_Quantitative data collection form.pdf
